# Supplementary material for: Epstein-Barr virus encoded miR-BART11 promotes inflammation-induced carcinogenesis by targeting FOXP1
Source: Oncotarget. 2016 May 4;7(24):36783–99. doi: 10.18632/oncotarget.9170 (PMC5095039; doi:10.18632/oncotarget.9170)
Supplement: Supplementary file 2 [file oncotarget-07-36783-s002.xls]

## Sheet: Primers
Primers used for qRT-PCR or construction and siRNA
Primers used for qRT-PCR
symbol	sequence(5'-3')
GAPDH_F	TGACATCAAGAAGGTGGTGAA
GAPDH_R	TGACAAAGTGGTCGTTGAGG
β-actin _F	TCACCAACTGGGACGACATG
β-actin_R	GTCACCGGAGTCCATCACGAT
FOXP1 _F	GCAATACGGGAAGAGCTGAA
FOXP1_R	CAAAATCTGGACTGTGGTTGG
IL-Iβ _F	TCTGTACCTGTCCTGCGTGT
IL-1β_R	ACTGGGCAGACTCAAATTCC
IL-6 _F	ATGAGGAGACTTGCCTGGTG
IL-6 _R	GGGTCAGGGGTGGTTATTG
IL-8 _F	GTCTGGACCCCAAGGAAAAC
IL-8 _R	CATCTGGCAACCCTACAACA
Primers used for vectors construction
symbol	sequence(5'-3')
FOXP1-CDSE F	AAGGCTAGCATGATGCAAGAATCTGGGACTG
FOXP1-CDSE_R	CGCGGATCCTCACTCCATGTCCTCGTTTACTG
BART-11 pre-miR_F	GATCCCCGGCTTCTGTTGGGTCAGACAGTTTGGTGCGCTAGTTGTGTGCTTAGCAGCAACGCACACCAGGCTGACTGCCTTAGCAGTGTGGCCTTTTTA
BART-11 pre-miR_R	AGCTTAAAAAGGCCACACTGCTAAGGCAGTCAGCCTGGTGTGCGTTGCTGCTAAGCACACAACTAGCGCACCAAACTGTCTGACCCAACAGAAGCCGGG
The wild type and mutant seqences of FOXP1 3'-UTR
symbol	sequence(5'-3')
FOXP1-11-3p1-WT-I _F	CTAGTTGCTTCCAGTTGGGATGGGGAAGGCCTTTGTGTGTGTATTGGGGGGAGGGG A
FOXP1-11-3p1-WT-I_R	AGCTTCCCCTCCCCCCAATACACACACAAAGGCCTTCCCCATCCCAACTGGAAGCAA
FOXP1-11-3p1-mutant-I_F	CTAGTTGCTTCCAGTTGGGATGGGGAAGGCCTTTATTGGGGGGAGGGGA
FOXP1-11-3p1-mutant-I_R	AGCTTCCCCTCCCCCCAATAAAGGCCTTCCCCATCCCAACTGGAAGCAA
FOXP1-11-5p-WT-II_F	CTAGTATTAGTTCAGACCTACTTGGTGGCATTAAACTGTTTGAATGCAAATTCGATTA
FOXP1-11-5p-WT-II_R	AGCTTAATCGAATTTGCATTCAAACAGTTTAATGCCACCAAGTAGGTCTGAACTAATA
FOXP1-11-5p-mutant-II_F	CTAGTATTAGTTCAGACCTACTTGGTGGCATTGGGTCACCCAGATGCAAATTCGATTA
FOXP1-11-5p-mutant-II_R	AGCTTAATCGAATTTGCATCTGGGTGACCCAATGCCACCAAGTAGGTCTGAACTAATA
FOXP1-11-3p2-WT-III_F	CTAGTATTTTGTACAGGTTTTGTGTGTGTGTGTGTGTGTGTGTGCGCGCGTGCGTGTGTGTTAATCTGTTA
FOXP1-11-3p2-WT-III_R	AGCTTAACAGATTAACACACACGCACGCGCGCACACACACACACACACACACACAAAACCTGTACAAAATA
FOXP1-11-3p2-mutant-III_F	CTAGTATTTTGTACAGGTTTTGTGTGTGTGTGTGTGTGTGTGTGCGCGCGTGCTAATCTGTTA
FOXP1-11-3p2-mutant-III_R	AGCTTAACAGATTAGCACGCGCGCACACACACACACACACACACACAAAACCTGTACAAAATA
Lentiviral vectors construction
symbol	sequence(5'-3')
lenti topo luc-gfp-CMV-FOXP1-IRES-NEO_F	ATTAGTGAACGGATCTCGACGGTATACATTGATTATTGAC
lenti topo luc-gfp-CMV-FOXP1-IRES-NEO_R	TAACGCGGAACTCCCAAGCTTATCGTCAGAAGAACTCGTC
lentitopo-dsred-MCS-FOXP1-IRES-DSRED_F	ACACCGACTCTAGAGGATCCACTAGTCTAGCATGATGCAAG
lentitopo-dsred-MCS-FOXP1-IRES-DSRED_R	CCGCGGTACCGTCGACTGCAGAATTCTTTTTCAAAGGAAAA
siRNAs
symbol	sequence(5'-3')
si-FOXP1-1	CUGGUUCACACGAAUGUUU dTdT
si-FOXP1-2	CCACAGAGCUUACCUCAUA dTdT
si-FOXP1-3	CUCAGUCCACACUCCCAAA dTdT
